# Supplementary material for: Emotional and Cognitive “Route” in Decision-Making Process: The Relationship between Executive Functions, Psychophysiological Correlates, Decisional Styles, and Personality
Source: Brain Sci. 2024 Jul 22;14(7):734. doi: 10.3390/brainsci14070734 (PMC11274958; doi:10.3390/brainsci14070734)
Supplement: Supplementary file 1 [file brainsci-14-00734-s001.zip]

Archive with 3 entries (3 files):
- SupplMatS1_BrainSciences.pdf
- SupplMatS2_BrainSciences.pdf
- SupplMatS3_BrainSciences.xlsx
