# Supplementary material for: Emotional and Cognitive “Route” in Decision-Making Process: The Relationship between Executive Functions, Psychophysiological Correlates, Decisional Styles, and Personality
Source: Brain Sci. 2024 Jul 22;14(7):734. doi: 10.3390/brainsci14070734 (PMC11274958; doi:10.3390/brainsci14070734)
Supplement: Supplementary file 1 [file brainsci-14-00734-s001.zip › SupplMatS3_BrainSciences.xlsx]

## Sheet: Corr matrices
Supplementary Material 3
Correlation matrices: behavioural, self-report, and psychophysiological data.
NB: For the sake of clarity and readability, multiple correlation matrices are here reported, each focused on specific sets of associations.
		ECPi		CCPi		BFI_Agreeableness		BFI_Conscientiousness		BFI_EmotionalStability		BFI_Extroversion		BFI_Openness
ECPi	Corr Coefficient	—
	95% CI Sup.	—
	95% CI Inf.	—
CCPi	Corr Coefficient	-0.138		—
	95% CI Sup.	0.281		—
	95% CI Inf.	-0.513		—
BFI_Agreeableness	Corr Coefficient	-0.098		0.450	*	—
	95% CI Sup.	0.360		0.745		—
	95% CI Inf.	-0.518		0.010		—
BFI_Conscientiousness	Corr Coefficient	0.180		0.391		0.315		—
	95% CI Sup.	0.577		0.710		0.665		—
	95% CI Inf.	-0.285		-0.063		-0.148		—
BFI_EmotionalStability	Corr Coefficient	0.524	*	-0.316		-0.092		0.151		—
	95% CI Sup.	0.784		0.147		0.365		0.556		—
	95% CI Inf.	0.106		-0.666		-0.514		-0.312		—
BFI_Extroversion	Corr Coefficient	-0.185		0.214		0.785	***	0.269		-0.176		—
	95% CI Sup.	0.280		0.600		0.911		0.636		0.289		—
	95% CI Inf.	-0.580		-0.252		0.525		-0.197		-0.574		—
BFI_Openness	Corr Coefficient	-0.220		0.522	*	0.541	*	0.008		-0.177		0.303		—
	95% CI Sup.	0.247		0.784		0.793		0.449		0.288		0.657		—
	95% CI Inf.	-0.604		0.104		0.129		-0.436		-0.574		-0.161		—
Note. * p < .05, ** p < .01, *** p < .001
		ECPi		CCPi		FFMQ_Observing		FFMQ_Describing		FFMQ_ActingAwareness		FFMQ_NotJudging		FFMQ_NotReacting
ECPi	Corr Coefficient	—
	95% CI Sup.	—
	95% CI Inf.	—
CCPi	Corr Coefficient	-0.138		—
	95% CI Sup.	0.281		—
	95% CI Inf.	-0.513		—
FFMQ_Observing	Corr Coefficient	-0.169		0.359		—
	95% CI Sup.	0.296		0.692		—
	95% CI Inf.	-0.569		-0.099		—
FFMQ_Describing	Corr Coefficient	0.041		0.304		0.252		—
	95% CI Sup.	0.475		0.658		0.625		—
	95% CI Inf.	-0.409		-0.160		-0.215		—
FFMQ_ActingAwareness	Corr Coefficient	0.458	*	-0.117		-0.208		0.405		—
	95% CI Sup.	0.749		0.343		0.259		0.719		—
	95% CI Inf.	0.019		-0.532		-0.595		-0.046		—
FFMQ_NotJudging	Corr Coefficient	0.467	*	-0.063		-0.242		0.349		0.674	**	—
	95% CI Sup.	0.754		0.390		0.224		0.686		0.860		—
	95% CI Inf.	0.031		-0.492		-0.619		-0.110		0.330		—
FFMQ_NotReacting	Corr Coefficient	0.151		-0.169		-0.255		0.406		0.383		0.617	**	—
	95% CI Sup.	0.556		0.295		0.211		0.719		0.706		0.832		—
	95% CI Inf.	-0.313		-0.569		-0.627		-0.045		-0.071		0.240		—
Note. * p < .05, ** p < .01, *** p < .001
		ECPi		CCPi		GDMS_Dependent		GDMS_Rational		GDMS_Avoidant		GDMS_Spontaneous		GDMS_Intuitive
ECPi	Corr Coefficient	—
	95% CI Sup.	—
	95% CI Inf.	—
CCPi	Corr Coefficient	-0.138		—
	95% CI Sup.	0.281		—
	95% CI Inf.	-0.513		—
GDMS_Dependent	Corr Coefficient	-0.153		-0.217		—
	95% CI Sup.	0.311		0.250		—
	95% CI Inf.	-0.557		-0.602		—
GDMS_Rational	Corr Coefficient	-0.122		0.447	*	0.273		—
	95% CI Sup.	0.339		0.742		0.638		—
	95% CI Inf.	-0.535		0.005		-0.193		—
GDMS_Avoidant	Corr Coefficient	-0.062		-0.013		0.120		-0.335		—
	95% CI Sup.	0.391		0.432		0.534		0.126		—
	95% CI Inf.	-0.491		-0.453		-0.340		-0.677		—
GDMS_Spontaneous	Corr Coefficient	0.311		-0.040		-0.238		-0.303		0.130		—
	95% CI Sup.	0.662		0.410		0.229		0.161		0.541		—
	95% CI Inf.	-0.153		-0.474		-0.616		-0.658		-0.332		—
GDMS_Intuitive	Corr Coefficient	0.224		0.603	**	0.047		0.161		0.361		0.327		—
	95% CI Sup.	0.607		0.825		0.480		0.563		0.693		0.672		—
	95% CI Inf.	-0.242		0.218		-0.404		-0.304		-0.097		-0.135		—
Note. * p < .05, ** p < .01, *** p < .001
		ECPi		CCPi		MS_AlternativeSearch		MS_DecisionalDifficulty		MS_HighStandards
ECPi	Corr Coefficient	—
	95% CI Sup.	—
	95% CI Inf.	—
CCPi	Corr Coefficient	-0.138		—
	95% CI Sup.	0.281		—
	95% CI Inf.	-0.513		—
MS_AlternativeSearch	Corr Coefficient	0.276		0.023		—
	95% CI Sup.	0.640		0.461		—
	95% CI Inf.	-0.190		-0.424		—
MS_DecisionalDifficulty	Corr Coefficient	0.000		0.171		0.504	*	—
	95% CI Sup.	0.443		0.570		0.774		—
	95% CI Inf.	-0.443		-0.294		0.079		—
MS_HighStandards	Corr Coefficient	0.058		0.090		0.369		-0.398		—
	95% CI Sup.	0.488		0.512		0.697		0.054		—
	95% CI Inf.	-0.395		-0.367		-0.088		-0.715		—
Note. * p < .05, ** p < .01, *** p < .001
		ECPi		CCPi		TRai_SCL		TRai_SCR		TRai_HR		TRai_HRV
ECPi	Corr Coefficient	—
	95% CI Sup.	—
	95% CI Inf.	—
CCPi	Corr Coefficient	-0.138		—
	95% CI Sup.	0.281		—
	95% CI Inf.	-0.513		—
TRai_SCL	Corr Coefficient	-0.139		0.305		—
	95% CI Sup.	0.446		0.733		—
	95% CI Inf.	-0.641		-0.295		—
TRai_SCR	Corr Coefficient	0.280		0.420		0.731	*	—
	95% CI Sup.	0.773		0.830		0.932		—
	95% CI Inf.	-0.425		-0.285		0.188		—
TRai_HR	Corr Coefficient	0.081		-0.270		-0.154		-0.156		—
	95% CI Sup.	0.618		0.388		0.381		0.334		—
	95% CI Inf.	-0.388		-0.618		-0.685		-0.813		—
TRai_HRV	Corr Coefficient	0.162		0.292		0.438		0.664	*	-0.143		—
	95% CI Sup.	0.623		0.699		0.797		0.912		0.379		—
	95% CI Inf.	-0.382		-0.259		-0.149		0.058		-0.625		—
Note. * p < .05, ** p < .01, *** p < .001
		ECPi		CCPi		TRpsd_Delta_TP9		TRpsd_Delta_AF7		TRpsd_Delta_AF8		TRpsd_Delta_TP10		TRpsd_Theta_TP9		TRpsd_Theta_AF7		TRpsd_Theta_AF8		TRpsd_Theta_TP10		TRpsd_Alpha_TP9		TRpsd_Alpha_AF7		TRpsd_Alpha_AF8		TRpsd_Alpha_TP10		TRpsd_Beta_TP9		TRpsd_Beta_AF7		TRpsd_Beta_AF8		TRpsd_Beta_TP10		TRpsd_Gamma_TP9		TRpsd_Gamma_AF7		TRpsd_Gamma_AF8		TRpsd_Gamma_TP10
ECPi	Corr Coefficient	—
	95% CI Sup.	—
	95% CI Inf.	—
CCPi	Corr Coefficient	-0.138		—
	95% CI Sup.	0.281		—
	95% CI Inf.	-0.513		—
TRpsd_Delta_TP9	Corr Coefficient	-0.147		-0.047		—
	95% CI Sup.	0.359		0.444		—
	95% CI Inf.	-0.586		-0.516		—
TRpsd_Delta_AF7	Corr Coefficient	-0.098		-0.199		0.308		—
	95% CI Sup.	0.456		0.370		0.721		—
	95% CI Inf.	-0.598		-0.660		-0.266		—
TRpsd_Delta_AF8	Corr Coefficient	0.349		-0.244		0.162		0.473		—
	95% CI Sup.	0.720		0.287		0.609		0.802		—
	95% CI Inf.	-0.177		-0.660		-0.363		-0.076		—
TRpsd_Delta_TP10	Corr Coefficient	0.130		0.238		0.122		0.153		0.134		—
	95% CI Sup.	0.602		0.669		0.597		0.668		0.620		—
	95% CI Inf.	-0.410		-0.312		-0.416		-0.462		-0.427		—
TRpsd_Theta_TP9	Corr Coefficient	-0.168		0.294		0.794	***	0.245		-0.187		0.255		—
	95% CI Sup.	0.340		0.679		0.923		0.686		0.340		0.679		—
	95% CI Inf.	-0.600		-0.217		0.507		-0.328		-0.625		-0.296		—
TRpsd_Theta_AF7	Corr Coefficient	-0.192		-0.466		0.236		0.569	*	-0.041		-0.114		0.134		—
	95% CI Sup.	0.335		0.039		0.655		0.845		0.482		0.444		0.590		—
	95% CI Inf.	-0.628		-0.781		-0.295		0.055		-0.542		-0.608		-0.388		—
TRpsd_Theta_AF8	Corr Coefficient	0.034		-0.136		0.097		0.064		0.354		0.029		0.013		0.190		—
	95% CI Sup.	0.507		0.369		0.552		0.575		0.723		0.533		0.491		0.627		—
	95% CI Inf.	-0.454		-0.579		-0.402		-0.483		-0.172		-0.490		-0.470		-0.337		—
TRpsd_Theta_TP10	Corr Coefficient	-0.053		0.397		0.112		0.022		-0.158		0.798	***	0.476		-0.085		-0.018		—
	95% CI Sup.	0.455		0.746		0.576		0.566		0.385		0.930		0.786		0.446		0.482		—
	95% CI Inf.	-0.534		-0.123		-0.406		-0.536		-0.620		0.482		-0.025		-0.573		-0.509		—
TRpsd_Alpha_TP9	Corr Coefficient	-0.279		0.185		0.152		0.082		-0.208		-0.129		0.428		-0.212		-0.191		0.134		—
	95% CI Sup.	0.296		0.652		0.631		0.626		0.388		0.454		0.781		0.359		0.378		0.620		—
	95% CI Inf.	-0.705		-0.383		-0.412		-0.516		-0.681		-0.635		-0.133		-0.667		-0.655		-0.427		—
TRpsd_Alpha_AF7	Corr Coefficient	-0.051		-0.120		-0.010		0.333		-0.165		-0.143		0.067		0.314		-0.048		-0.181		0.407	*	—
	95% CI Sup.	0.606		0.377		0.351		0.677		0.365		0.287		0.415		0.748		0.443		0.245		0.518		—
	95% CI Inf.	-0.404		-0.626		-0.644		-0.394		-0.664		-0.710		-0.598		-0.162		-0.576		-0.707		-0.543		—
TRpsd_Alpha_AF8	Corr Coefficient	0.099		-0.096		-0.029		-0.222		0.355		-0.013		-0.142		-0.248		0.754	**	-0.203		-0.065		0.029		—
	95% CI Sup.	0.582		0.438		0.490		0.375		0.745		0.522		0.399		0.303		0.913		0.345		0.482		0.602		—
	95% CI Inf.	-0.435		-0.580		-0.533		-0.689		-0.217		-0.540		-0.610		-0.674		0.393		-0.648		-0.576		-0.409		—
TRpsd_Alpha_TP10	Corr Coefficient	-0.105		0.216		0.144		0.146		-0.093		0.015		0.415		-0.230		-0.181		0.402		0.940	***	0.256		-0.086		—
	95% CI Sup.	0.473		0.686		0.644		0.686		0.508		0.584		0.786		0.367		0.411		0.780		0.984		0.475		0.488		—
	95% CI Inf.	-0.620		-0.380		-0.442		-0.498		-0.633		-0.564		-0.176		-0.693		-0.665		-0.192		0.797		-0.619		-0.608		—
TRpsd_Beta_TP9	Corr Coefficient	0.089		0.298		-0.118		-0.373		-0.261		-0.058		0.191		-0.442		-0.248		0.063		0.720	**	0.143		0.008		0.616	*	—
	95% CI Sup.	0.575		0.703		0.419		0.224		0.313		0.488		0.641		0.090		0.303		0.557		0.905		0.572		0.518		0.871		—
	95% CI Inf.	-0.443		-0.253		-0.595		-0.766		-0.695		-0.571		-0.356		-0.778		-0.674		-0.465		0.306		-0.447		-0.507		0.099		—
TRpsd_Beta_AF7	Corr Coefficient	0.221		0.052		-0.424		-0.128		-0.238		-0.315		-0.384		-0.362		-0.471		-0.483		0.107		0.359		0.420		0.158		0.297		—
	95% CI Sup.	0.688		0.586		0.165		0.511		0.389		0.316		0.211		0.236		0.108		0.093		0.641		0.816		0.789		0.692		0.729		—
	95% CI Inf.	-0.376		-0.514		-0.790		-0.676		-0.715		-0.753		-0.772		-0.761		-0.811		-0.817		-0.498		-0.095		-0.170		-0.488		-0.303		—
TRpsd_Beta_AF8	Corr Coefficient	0.301		-0.139		-0.311		0.136		0.088		0.096		-0.326		-0.042		0.055		-0.403		-0.005		0.121		0.388		-0.029		0.188		0.615	*	—
	95% CI Sup.	0.717		0.423		0.263		0.658		0.609		0.615		0.247		0.500		0.569		0.162		0.547		0.927		0.762		0.554		0.654		0.871		—
	95% CI Inf.	-0.273		-0.623		-0.722		-0.475		-0.487		-0.480		-0.730		-0.560		-0.490		-0.769		-0.555		0.423		-0.180		-0.593		-0.380		0.097		—
TRpsd_Beta_TP10	Corr Coefficient	-0.004		0.289		-0.330		-0.539		-0.508		0.193		0.007		-0.467		-0.418		0.406		0.515		-0.029		-0.174		0.624	*	0.745	**	0.197		-0.052		—
	95% CI Sup.	0.510		0.698		0.219		0.016		0.031		0.656		0.518		0.059		0.120		0.760		0.821		0.447		0.371		0.875		0.910		0.675		0.492		—
	95% CI Inf.	-0.515		-0.262		-0.721		-0.841		-0.818		-0.376		-0.507		-0.790		-0.766		-0.134		-0.021		-0.572		-0.630		0.112		0.377		-0.397		-0.567		—
TRpsd_Gamma_TP9	Corr Coefficient	0.302		0.342		-0.093		-0.373		-0.083		0.029		0.168		-0.482		-0.223		0.066		0.578	*	-0.067		-0.025		0.559	*	0.908	***	0.158		0.225		0.649	**	—
	95% CI Sup.	0.705		0.727		0.440		0.224		0.468		0.551		0.626		0.041		0.327		0.559		0.848		0.497		0.494		0.849		0.969		0.652		0.675		0.871		—
	95% CI Inf.	-0.249		-0.206		-0.578		-0.766		-0.588		-0.509		-0.377		-0.797		-0.660		-0.462		0.068		-0.527		-0.530		0.011		0.740		-0.431		-0.347		0.204		—
TRpsd_Gamma_AF7	Corr Coefficient	0.247		0.282		-0.243		-0.307		-0.065		-0.197		-0.275		-0.610	*	-0.541		-0.366		-0.141		0.055		-0.169		-0.028		0.116		0.809	**	0.194		-0.018		0.080		—
	95% CI Sup.	0.738		0.754		0.418		0.449		0.588		0.494		0.389		-0.016		0.088		0.299		0.536		0.564		0.479		0.648		0.669		0.948		0.711		0.588		0.649		—
	95% CI Inf.	-0.414		-0.383		-0.736		-0.807		-0.668		-0.735		-0.751		-0.886		-0.861		-0.792		-0.708		-0.634		-0.698		-0.680		-0.520		0.406		-0.459		-0.611		-0.546		—
TRpsd_Gamma_AF8	Corr Coefficient	0.298		-0.073		-0.170		0.492		0.641	*	0.231		-0.287		-0.152		0.257		-0.361		-0.131		0.026		0.527		-0.091		0.034		0.549		0.909	***	-0.307		0.158		0.340		—
	95% CI Sup.	0.729		0.498		0.420		0.843		0.888		0.711		0.314		0.435		0.708		0.237		0.479		0.824		0.836		0.538		0.574		0.854		0.973		0.294		0.652		0.781		—
	95% CI Inf.	-0.302		-0.600		-0.659		-0.153		0.106		-0.395		-0.723		-0.649		-0.343		-0.761		-0.656		-0.069		-0.033		-0.655		-0.527		-0.037		0.717		-0.734		-0.430		-0.326		—
TRpsd_Gamma_TP10	Corr Coefficient	0.186		0.305		-0.356		-0.605	*	-0.350		0.035		-0.016		-0.405		-0.329		0.258		0.349		0.000		-0.152		0.436		0.808	***	0.173		-0.005		0.896	***	0.802	***	0.093		-0.156		—
	95% CI Sup.	0.668		0.733		0.243		-0.008		0.280		0.597		0.539		0.188		0.271		0.708		0.769		0.553		0.435		0.821		0.940		0.700		0.570		0.969		0.938		0.656		0.459		—
	95% CI Inf.	-0.407		-0.295		-0.758		-0.884		-0.769		-0.550		-0.562		-0.781		-0.745		-0.341		-0.281		-0.549		-0.649		-0.222		0.463		-0.476		-0.578		0.682		0.449		-0.537		-0.670		—
Note. * p < .05, ** p < .01, *** p < .001
		BFI_Agreeableness		BFI_Conscientiousness		BFI_EmotionalStability		BFI_Extroversion		BFI_Openness		TRai_SCL		TRai_SCR		TRai_HR		TRai_HRV
BFI_Agreeableness	Corr Coefficient	—
	95% CI Sup.	—
	95% CI Inf.	—
BFI_Conscientiousness	Corr Coefficient	0.315		—
	95% CI Sup.	0.665		—
	95% CI Inf.	-0.148		—
BFI_EmotionalStability	Corr Coefficient	-0.092		0.151		—
	95% CI Sup.	0.365		0.556		—
	95% CI Inf.	-0.514		-0.312		—
BFI_Extroversion	Corr Coefficient	0.785	***	0.269		-0.176		—
	95% CI Sup.	0.911		0.636		0.289		—
	95% CI Inf.	0.525		-0.197		-0.574		—
BFI_Openness	Corr Coefficient	0.541	*	0.008		-0.177		0.303		—
	95% CI Sup.	0.793		0.449		0.288		0.657		—
	95% CI Inf.	0.129		-0.436		-0.574		-0.161		—
TRai_SCL	Corr Coefficient	0.210		0.251		-0.130		0.051		0.545		—
	95% CI Sup.	0.719		0.739		0.510		0.632		0.863		—
	95% CI Inf.	-0.446		-0.411		-0.677		-0.566		-0.082		—
TRai_SCR	Corr Coefficient	0.307		0.221		-0.222		0.280		0.414		0.731	*	—
	95% CI Sup.	0.832		0.801		0.572		0.823		0.866		0.932		—
	95% CI Inf.	-0.507		-0.573		-0.801		-0.529		-0.410		0.188		—
TRai_HR	Corr Coefficient	0.239		-0.157		0.336		0.027		0.070		-0.154		-0.156		—
	95% CI Sup.	0.805		0.513		0.848		0.583		0.694		0.381		0.334		—
	95% CI Inf.	-0.126		-0.587		0.010		-0.517		-0.366		-0.685		-0.813		—
TRai_HRV	Corr Coefficient	0.374		0.787	**	0.156		0.289		0.107		0.438		0.664	*	-0.143		—
	95% CI Sup.	0.767		0.933		0.651		0.724		0.622		0.797		0.912		0.379		—
	95% CI Inf.	-0.223		0.416		-0.432		-0.312		-0.472		-0.149		0.058		-0.625		—
Note. * p < .05, ** p < .01, *** p < .001
		BFI_Agreeableness		BFI_Conscientiousness		BFI_EmotionalStability		BFI_Extroversion		BFI_Openness		TRpsd_Delta_TP9		TRpsd_Delta_AF7		TRpsd_Delta_AF8		TRpsd_Delta_TP10		TRpsd_Theta_TP9		TRpsd_Theta_AF7		TRpsd_Theta_AF8		TRpsd_Theta_TP10		TRpsd_Alpha_TP9		TRpsd_Alpha_AF7		TRpsd_Alpha_AF8		TRpsd_Alpha_TP10		TRpsd_Beta_TP9		TRpsd_Beta_AF7		TRpsd_Beta_AF8		TRpsd_Beta_TP10		TRpsd_Gamma_TP9		TRpsd_Gamma_AF7		TRpsd_Gamma_AF8
BFI_Agreeableness	Corr Coefficient	—
	95% CI Sup.	—
	95% CI Inf.	—
BFI_Conscientiousness	Corr Coefficient	0.315		—
	95% CI Sup.	0.665		—
	95% CI Inf.	-0.148		—
BFI_EmotionalStability	Corr Coefficient	-0.092		0.151		—
	95% CI Sup.	0.365		0.556		—
	95% CI Inf.	-0.514		-0.312		—
BFI_Extroversion	Corr Coefficient	0.785	***	0.269		-0.176		—
	95% CI Sup.	0.911		0.636		0.289		—
	95% CI Inf.	0.525		-0.197		-0.574		—
BFI_Openness	Corr Coefficient	0.541	*	0.008		-0.177		0.303		—
	95% CI Sup.	0.793		0.449		0.288		0.657		—
	95% CI Inf.	0.129		-0.436		-0.574		-0.161		—
TRpsd_Delta_TP9	Corr Coefficient	-0.022		0.146		0.074		0.006		-0.373		—
	95% CI Sup.	0.495		0.612		0.565		0.517		0.173		—
	95% CI Inf.	-0.529		-0.396		-0.455		-0.507		-0.743		—
TRpsd_Delta_AF7	Corr Coefficient	-0.056		-0.498		-0.077		-0.017		-0.245		0.308		—
	95% CI Sup.	0.535		0.106		0.520		0.563		0.383		0.721		—
	95% CI Inf.	-0.611		-0.834		-0.623		-0.585		-0.718		-0.266		—
TRpsd_Delta_AF8	Corr Coefficient	-0.106		-0.348		0.017		-0.406		0.121		0.162		0.473		—
	95% CI Sup.	0.450		0.224		0.543		0.159		0.612		0.609		0.802		—
	95% CI Inf.	-0.603		-0.742		-0.518		-0.770		-0.438		-0.363		-0.076		—
TRpsd_Delta_TP10	Corr Coefficient	-0.362		-0.120		-0.371		-0.243		-0.281		0.122		0.153		0.134		—
	95% CI Sup.	0.236		0.462		0.226		0.356		0.319		0.597		0.668		0.620		—
	95% CI Inf.	-0.761		-0.629		-0.766		-0.700		-0.721		-0.416		-0.462		-0.427		—
TRpsd_Theta_TP9	Corr Coefficient	0.002		0.338		-0.027		0.025		-0.431		0.794	***	0.245		-0.187		0.255		—
	95% CI Sup.	0.514		0.725		0.492		0.530		0.104		0.923		0.686		0.340		0.679		—
	95% CI Inf.	-0.511		-0.210		-0.532		-0.494		-0.773		0.507		-0.328		-0.625		-0.296		—
TRpsd_Theta_AF7	Corr Coefficient	0.128		-0.250		0.059		0.458		-0.364		0.236		0.569	*	-0.041		-0.114		0.134		—
	95% CI Sup.	0.617		0.324		0.572		0.795		0.206		0.655		0.845		0.482		0.444		0.590		—
	95% CI Inf.	-0.432		-0.689		-0.487		-0.096		-0.750		-0.295		0.055		-0.542		-0.608		-0.388		—
TRpsd_Theta_AF8	Corr Coefficient	-0.164		-0.260		0.380		-0.347		-0.070		0.097		0.064		0.354		0.029		0.013		0.190		—
	95% CI Sup.	0.380		0.291		0.747		0.200		0.459		0.552		0.575		0.723		0.533		0.491		0.627		—
	95% CI Inf.	-0.624		-0.681		-0.165		-0.730		-0.562		-0.402		-0.483		-0.172		-0.490		-0.470		-0.337		—
TRpsd_Theta_TP10	Corr Coefficient	-0.354		0.154		-0.376		-0.245		-0.303		0.112		0.022		-0.158		0.798	***	0.476		-0.085		-0.018		—
	95% CI Sup.	0.218		0.633		0.193		0.328		0.272		0.576		0.566		0.385		0.930		0.786		0.446		0.482		—
	95% CI Inf.	-0.744		-0.410		-0.756		-0.687		-0.718		-0.406		-0.536		-0.620		0.482		-0.025		-0.573		-0.509		—
TRpsd_Alpha_TP9	Corr Coefficient	-0.083		-0.098		-0.210		-0.340		-0.079		0.152		0.082		-0.208		-0.129		0.428		-0.212		-0.191		0.134		—
	95% CI Sup.	0.515		0.504		0.414		0.291		0.518		0.631		0.626		0.388		0.454		0.781		0.359		0.378		0.620		—
	95% CI Inf.	-0.627		-0.636		-0.699		-0.764		-0.625		-0.412		-0.516		-0.681		-0.635		-0.133		-0.667		-0.655		-0.427		—
TRpsd_Alpha_AF7	Corr Coefficient	0.115		-0.188		0.150		0.259		0.111		-0.010		0.333		-0.165		-0.143		0.067		0.314		-0.048		-0.181		0.407	*	—
	95% CI Sup.	0.735		0.281		0.710		0.844		0.725		0.351		0.677		0.365		0.287		0.415		0.748		0.443		0.245		0.518		—
	95% CI Inf.	-0.292		-0.740		-0.339		-0.004		-0.311		-0.644		-0.394		-0.664		-0.710		-0.598		-0.162		-0.576		-0.707		-0.543		—
TRpsd_Alpha_AF8	Corr Coefficient	-0.286		-0.373		0.499		-0.498		0.129		-0.029		-0.222		0.355		-0.013		-0.142		-0.248		0.754	**	-0.203		-0.065		0.029		—
	95% CI Sup.	0.314		0.224		0.824		0.073		0.635		0.490		0.375		0.745		0.522		0.399		0.303		0.913		0.345		0.482		0.602		—
	95% CI Inf.	-0.723		-0.766		-0.071		-0.823		-0.455		-0.533		-0.689		-0.217		-0.540		-0.610		-0.674		0.393		-0.648		-0.576		-0.409		—
TRpsd_Alpha_TP10	Corr Coefficient	-0.102		0.130		-0.137		-0.383		-0.223		0.144		0.146		-0.093		0.015		0.415		-0.230		-0.181		0.402		0.940	***	0.256		-0.086		—
	95% CI Sup.	0.530		0.677		0.504		0.282		0.435		0.644		0.686		0.508		0.584		0.786		0.367		0.411		0.780		0.984		0.475		0.488		—
	95% CI Inf.	-0.661		-0.510		-0.681		-0.799		-0.726		-0.442		-0.498		-0.633		-0.564		-0.176		-0.693		-0.665		-0.192		0.797		-0.619		-0.608		—
TRpsd_Beta_TP9	Corr Coefficient	0.033		0.077		-0.235		-0.221		-0.024		-0.118		-0.373		-0.261		-0.058		0.191		-0.442		-0.248		0.063		0.720	**	0.143		0.008		0.616	*	—
	95% CI Sup.	0.574		0.602		0.363		0.376		0.534		0.419		0.224		0.313		0.488		0.641		0.090		0.303		0.557		0.905		0.572		0.518		0.871		—
	95% CI Inf.	-0.527		-0.495		-0.696		-0.688		-0.567		-0.595		-0.766		-0.695		-0.571		-0.356		-0.778		-0.674		-0.465		0.306		-0.447		-0.507		0.099		—
TRpsd_Beta_AF7	Corr Coefficient	0.151		0.160		0.210		0.183		0.343		-0.424		-0.128		-0.238		-0.315		-0.384		-0.362		-0.471		-0.483		0.107		0.359		0.420		0.158		0.297		—
	95% CI Sup.	0.667		0.672		0.699		0.685		0.766		0.165		0.511		0.389		0.316		0.211		0.236		0.108		0.093		0.641		0.816		0.789		0.692		0.729		—
	95% CI Inf.	-0.463		-0.455		-0.414		-0.437		-0.287		-0.790		-0.676		-0.715		-0.753		-0.772		-0.761		-0.811		-0.817		-0.498		-0.095		-0.170		-0.488		-0.303		—
TRpsd_Beta_AF8	Corr Coefficient	0.195		-0.360		0.286		0.174		0.249		-0.311		0.136		0.088		0.096		-0.326		-0.042		0.055		-0.403		-0.005		0.121		0.388		-0.029		0.188		0.615	*	—
	95% CI Sup.	0.674		0.239		0.723		0.662		0.704		0.263		0.658		0.609		0.615		0.247		0.500		0.569		0.162		0.547		0.927		0.762		0.554		0.654		0.871		—
	95% CI Inf.	-0.399		-0.760		-0.314		-0.417		-0.350		-0.722		-0.475		-0.487		-0.480		-0.730		-0.560		-0.490		-0.769		-0.555		0.423		-0.180		-0.593		-0.380		0.097		—
TRpsd_Beta_TP10	Corr Coefficient	-0.161		0.232		-0.403		-0.178		-0.062		-0.330		-0.539		-0.508		0.193		0.007		-0.467		-0.418		0.406		0.515		-0.029		-0.174		0.624	*	0.745	**	0.197		-0.052		—
	95% CI Sup.	0.428		0.694		0.190		0.414		0.506		0.219		0.016		0.031		0.656		0.518		0.059		0.120		0.760		0.821		0.447		0.371		0.875		0.910		0.675		0.492		—
	95% CI Inf.	-0.654		-0.366		-0.781		-0.664		-0.593		-0.721		-0.841		-0.818		-0.376		-0.507		-0.790		-0.766		-0.134		-0.021		-0.572		-0.630		0.112		0.377		-0.397		-0.567		—
TRpsd_Gamma_TP9	Corr Coefficient	0.226		0.145		-0.130		-0.184		-0.052		-0.093		-0.373		-0.083		0.029		0.168		-0.482		-0.223		0.066		0.578	*	-0.067		-0.025		0.559	*	0.908	***	0.158		0.225		0.649	**	—
	95% CI Sup.	0.691		0.644		0.453		0.408		0.514		0.440		0.224		0.468		0.551		0.626		0.041		0.327		0.559		0.848		0.497		0.494		0.849		0.969		0.652		0.675		0.871		—
	95% CI Inf.	-0.371		-0.441		-0.636		-0.667		-0.586		-0.578		-0.766		-0.588		-0.509		-0.377		-0.797		-0.660		-0.462		0.068		-0.527		-0.530		0.011		0.740		-0.431		-0.347		0.204		—
TRpsd_Gamma_AF7	Corr Coefficient	0.191		0.491		-0.037		0.042		0.274		-0.243		-0.307		-0.065		-0.197		-0.275		-0.610	*	-0.541		-0.366		-0.141		0.055		-0.169		-0.028		0.116		0.809	**	0.194		-0.018		0.080		—
	95% CI Sup.	0.733		0.856		0.606		0.654		0.771		0.418		0.449		0.588		0.494		0.389		-0.016		0.088		0.299		0.536		0.564		0.479		0.648		0.669		0.948		0.711		0.588		0.649		—
	95% CI Inf.	-0.499		-0.200		-0.652		-0.604		-0.429		-0.736		-0.807		-0.668		-0.735		-0.751		-0.886		-0.861		-0.792		-0.708		-0.634		-0.698		-0.680		-0.520		0.406		-0.459		-0.611		-0.546		—
TRpsd_Gamma_AF8	Corr Coefficient	0.109		-0.452		0.240		-0.067		0.203		-0.170		0.492		0.641	*	0.231		-0.287		-0.152		0.257		-0.361		-0.131		0.026		0.527		-0.091		0.034		0.549		0.909	***	-0.307		0.158		0.340		—
	95% CI Sup.	0.642		0.165		0.715		0.528		0.696		0.420		0.843		0.888		0.711		0.314		0.435		0.708		0.237		0.479		0.824		0.836		0.538		0.574		0.854		0.973		0.294		0.652		0.781		—
	95% CI Inf.	-0.496		-0.815		-0.387		-0.617		-0.419		-0.659		-0.153		0.106		-0.395		-0.723		-0.649		-0.343		-0.761		-0.656		-0.069		-0.033		-0.655		-0.527		-0.037		0.717		-0.734		-0.430		-0.326		—
TRpsd_Gamma_TP10	Corr Coefficient	0.102		0.258		-0.363		-0.049		0.010		-0.356		-0.605	*	-0.350		0.035		-0.016		-0.405		-0.329		0.258		0.349		0.000		-0.152		0.436		0.808	***	0.173		-0.005		0.896	***	0.802	***	0.093		-0.156
	95% CI Sup.	0.661		0.743		0.303		0.568		0.606		0.243		-0.008		0.280		0.597		0.539		0.188		0.271		0.708		0.769		0.553		0.435		0.821		0.940		0.700		0.570		0.969		0.938		0.656		0.459
	95% CI Inf.	-0.531		-0.404		-0.791		-0.630		-0.593		-0.758		-0.884		-0.769		-0.550		-0.562		-0.781		-0.745		-0.341		-0.281		-0.549		-0.649		-0.222		0.463		-0.476		-0.578		0.682		0.449		-0.537		-0.670
Note. * p < .05, ** p < .01, *** p < .001
		FFMQ_Observing		FFMQ_Describing		FFMQ_ActingAwareness		FFMQ_NotJudging		FFMQ_NotReacting		TRai_SCL		TRai_SCR		TRai_HR		TRai_HRV
FFMQ_Observing	Corr Coefficient	—
	95% CI Sup.	—
	95% CI Inf.	—
FFMQ_Describing	Corr Coefficient	0.252		—
	95% CI Sup.	0.625		—
	95% CI Inf.	-0.215		—
FFMQ_ActingAwareness	Corr Coefficient	-0.208		0.405		—
	95% CI Sup.	0.259		0.719		—
	95% CI Inf.	-0.595		-0.046		—
FFMQ_NotJudging	Corr Coefficient	-0.242		0.349		0.674	**	—
	95% CI Sup.	0.224		0.686		0.860		—
	95% CI Inf.	-0.619		-0.110		0.330		—
FFMQ_NotReacting	Corr Coefficient	-0.255		0.406		0.383		0.617	**	—
	95% CI Sup.	0.211		0.719		0.706		0.832		—
	95% CI Inf.	-0.627		-0.045		-0.071		0.240		—
TRai_SCL	Corr Coefficient	0.280		0.380		-0.135		0.113		0.078		—
	95% CI Sup.	0.753		0.798		0.506		0.668		0.647		—
	95% CI Inf.	-0.385		-0.285		-0.680		-0.522		-0.548		—
TRai_SCR	Corr Coefficient	0.591		0.115		-0.331		-0.300		-0.671		0.731	*	—
	95% CI Sup.	0.915		0.758		0.488		0.513		0.064		0.932		—
	95% CI Inf.	-0.194		-0.642		-0.840		-0.829		-0.934		0.188		—
TRai_HR	Corr Coefficient	0.000		-0.104		0.040		0.013		-0.107		-0.154		-0.156		—
	95% CI Sup.	0.566		0.390		0.607		0.705		0.420		0.381		0.334		—
	95% CI Inf.	-0.536		-0.680		-0.490		-0.348		-0.660		-0.685		-0.813		—
TRai_HRV	Corr Coefficient	0.229		0.108		0.071		0.314		-0.085		0.438		0.664	*	-0.143		—
	95% CI Sup.	0.693		0.622		0.599		0.738		0.489		0.797		0.912		0.379		—
	95% CI Inf.	-0.368		-0.471		-0.499		-0.286		-0.607		-0.149		0.058		-0.625		—
Note. * p < .05, ** p < .01, *** p < .001
		FFMQ_Observing		FFMQ_Describing		FFMQ_ActingAwareness		FFMQ_NotJudging		FFMQ_NotReacting		TRpsd_Delta_TP9		TRpsd_Delta_AF7		TRpsd_Delta_AF8		TRpsd_Delta_TP10		TRpsd_Theta_TP9		TRpsd_Theta_AF7		TRpsd_Theta_AF8		TRpsd_Theta_TP10		TRpsd_Alpha_TP9		TRpsd_Alpha_AF7		TRpsd_Alpha_AF8		TRpsd_Alpha_TP10		TRpsd_Beta_TP9		TRpsd_Beta_AF7		TRpsd_Beta_AF8		TRpsd_Beta_TP10		TRpsd_Gamma_TP9		TRpsd_Gamma_AF7		TRpsd_Gamma_AF8
FFMQ_Observing	Corr Coefficient	—
	95% CI Sup.	—
	95% CI Inf.	—
FFMQ_Describing	Corr Coefficient	0.252		—
	95% CI Sup.	0.625		—
	95% CI Inf.	-0.215		—
FFMQ_ActingAwareness	Corr Coefficient	-0.208		0.405		—
	95% CI Sup.	0.259		0.719		—
	95% CI Inf.	-0.595		-0.046		—
FFMQ_NotJudging	Corr Coefficient	-0.242		0.349		0.674	**	—
	95% CI Sup.	0.224		0.686		0.860		—
	95% CI Inf.	-0.619		-0.110		0.330		—
FFMQ_NotReacting	Corr Coefficient	-0.255		0.406		0.383		0.617	**	—
	95% CI Sup.	0.211		0.719		0.706		0.832		—
	95% CI Inf.	-0.627		-0.045		-0.071		0.240		—
TRpsd_Delta_TP9	Corr Coefficient	0.242		-0.599		-0.229		-0.308		-0.306		—
	95% CI Sup.	0.671		-0.125		0.321		0.243		0.245		—
	95% CI Inf.	-0.309		-0.850		-0.663		-0.708		-0.707		—
TRpsd_Delta_AF7	Corr Coefficient	-0.238		-0.421		-0.593		-0.456		-0.458		0.308		—
	95% CI Sup.	0.389		0.201		-0.030		0.160		0.157		0.721		—
	95% CI Inf.	-0.714		-0.801		-0.871		-0.816		-0.817		-0.266		—
TRpsd_Delta_AF8	Corr Coefficient	-0.231		-0.547		-0.587		-0.477		-0.560		0.162		0.473		—
	95% CI Sup.	0.342		-0.023		-0.082		0.071		-0.042		0.609		0.802		—
	95% CI Inf.	-0.678		-0.835		-0.852		-0.804		-0.841		-0.363		-0.076		—
TRpsd_Delta_TP10	Corr Coefficient	-0.072		0.126		-0.222		-0.248		0.038		0.122		0.153		0.134		—
	95% CI Sup.	0.499		0.633		0.375		0.351		0.577		0.597		0.668		0.620		—
	95% CI Inf.	-0.599		-0.457		-0.689		-0.703		-0.524		-0.416		-0.462		-0.427		—
TRpsd_Theta_TP9	Corr Coefficient	0.122		-0.301		0.095		-0.067		-0.033		0.794	***	0.245		-0.187		0.255		—
	95% CI Sup.	0.597		0.249		0.579		0.461		0.488		0.923		0.686		0.340		0.679		—
	95% CI Inf.	-0.416		-0.705		-0.438		-0.560		-0.536		0.507		-0.328		-0.625		-0.296		—
TRpsd_Theta_AF7	Corr Coefficient	0.036		-0.052		-0.024		-0.230		0.030		0.236		0.569	*	-0.041		-0.114		0.134		—
	95% CI Sup.	0.556		0.493		0.513		0.342		0.552		0.655		0.845		0.482		0.444		0.590		—
	95% CI Inf.	-0.504		-0.567		-0.548		-0.678		-0.509		-0.295		0.055		-0.542		-0.608		-0.388		—
TRpsd_Theta_AF8	Corr Coefficient	0.029		-0.300		-0.219		-0.098		0.152		0.097		0.064		0.354		0.029		0.013		0.190		—
	95% CI Sup.	0.533		0.251		0.331		0.437		0.616		0.552		0.575		0.723		0.533		0.491		0.627		—
	95% CI Inf.	-0.491		-0.704		-0.657		-0.581		-0.390		-0.402		-0.483		-0.172		-0.490		-0.470		-0.337		—
TRpsd_Theta_TP10	Corr Coefficient	-0.169		0.130		0.048		-0.251		0.101		0.112		0.022		-0.158		0.798	***	0.476		-0.085		-0.018		—
	95% CI Sup.	0.397		0.618		0.564		0.323		0.599		0.576		0.566		0.385		0.930		0.786		0.446		0.482		—
	95% CI Inf.	-0.642		-0.430		-0.495		-0.690		-0.454		-0.406		-0.536		-0.620		0.482		-0.025		-0.573		-0.509		—
TRpsd_Alpha_TP9	Corr Coefficient	-0.361		-0.343		0.295		-0.055		-0.183		0.152		0.082		-0.208		-0.129		0.428		-0.212		-0.191		0.134		—
	95% CI Sup.	0.269		0.287		0.743		0.536		0.437		0.631		0.626		0.388		0.454		0.781		0.359		0.378		0.620		—
	95% CI Inf.	-0.774		-0.766		-0.336		-0.610		-0.685		-0.412		-0.516		-0.681		-0.635		-0.133		-0.667		-0.655		-0.427		—
TRpsd_Alpha_AF7	Corr Coefficient	-0.142		0.182		0.369		0.219		-0.067		-0.010		0.333		-0.165		-0.143		0.067		0.314		-0.048		-0.181		0.407	*	—
	95% CI Sup.	0.760		0.790		0.674		0.701		0.607		0.351		0.677		0.365		0.287		0.415		0.748		0.443		0.245		0.518		—
	95% CI Inf.	-0.238		-0.167		-0.398		-0.354		-0.490		-0.644		-0.394		-0.664		-0.710		-0.598		-0.162		-0.576		-0.707		-0.543		—
TRpsd_Alpha_AF8	Corr Coefficient	0.138		-0.237		-0.135		0.075		0.318		-0.029		-0.222		0.355		-0.013		-0.142		-0.248		0.754	**	-0.203		-0.065		0.029		—
	95% CI Sup.	0.640		0.361		0.449		0.601		0.740		0.490		0.375		0.745		0.522		0.399		0.303		0.913		0.345		0.482		0.602		—
	95% CI Inf.	-0.447		-0.697		-0.638		-0.496		-0.282		-0.533		-0.689		-0.217		-0.540		-0.610		-0.674		0.393		-0.648		-0.576		-0.409		—
TRpsd_Alpha_TP10	Corr Coefficient	-0.522		-0.349		0.414		-0.006		-0.352		0.144		0.146		-0.093		0.015		0.415		-0.230		-0.181		0.402		0.940	***	0.256		-0.086		—
	95% CI Sup.	0.114		0.317		0.812		0.596		0.314		0.644		0.686		0.508		0.584		0.786		0.367		0.411		0.780		0.984		0.475		0.488		—
	95% CI Inf.	-0.854		-0.785		-0.248		-0.604		-0.786		-0.442		-0.498		-0.633		-0.564		-0.176		-0.693		-0.665		-0.192		0.797		-0.619		-0.608		—
TRpsd_Beta_TP9	Corr Coefficient	-0.230		-0.096		0.284		0.145		-0.141		-0.118		-0.373		-0.261		-0.058		0.191		-0.442		-0.248		0.063		0.720	**	0.143		0.008		0.616	*	—
	95% CI Sup.	0.367		0.480		0.722		0.644		0.444		0.419		0.224		0.313		0.488		0.641		0.090		0.303		0.557		0.905		0.572		0.518		0.871		—
	95% CI Inf.	-0.693		-0.615		-0.316		-0.441		-0.642		-0.595		-0.766		-0.695		-0.571		-0.356		-0.778		-0.674		-0.465		0.306		-0.447		-0.507		0.099		—
TRpsd_Beta_AF7	Corr Coefficient	0.083		0.320		0.213		0.467		-0.055		-0.424		-0.128		-0.238		-0.315		-0.384		-0.362		-0.471		-0.483		0.107		0.359		0.420		0.158		0.297		—
	95% CI Sup.	0.627		0.755		0.701		0.821		0.536		0.165		0.511		0.389		0.316		0.211		0.236		0.108		0.093		0.641		0.816		0.789		0.692		0.729		—
	95% CI Inf.	-0.515		-0.311		-0.411		-0.146		-0.610		-0.790		-0.676		-0.715		-0.753		-0.772		-0.761		-0.811		-0.817		-0.498		-0.095		-0.170		-0.488		-0.303		—
TRpsd_Beta_AF8	Corr Coefficient	0.101		0.326		0.124		0.494		0.210		-0.311		0.136		0.088		0.096		-0.326		-0.042		0.055		-0.403		-0.005		0.121		0.388		-0.029		0.188		0.615	*	—
	95% CI Sup.	0.618		0.744		0.632		0.822		0.682		0.263		0.658		0.609		0.615		0.247		0.500		0.569		0.162		0.547		0.927		0.762		0.554		0.654		0.871		—
	95% CI Inf.	-0.476		-0.274		-0.458		-0.078		-0.386		-0.722		-0.475		-0.487		-0.480		-0.730		-0.560		-0.490		-0.769		-0.555		0.423		-0.180		-0.593		-0.380		0.097		—
TRpsd_Beta_TP10	Corr Coefficient	-0.308		0.184		0.412		0.012		-0.094		-0.330		-0.539		-0.508		0.193		0.007		-0.467		-0.418		0.406		0.515		-0.029		-0.174		0.624	*	0.745	**	0.197		-0.052		—
	95% CI Sup.	0.292		0.667		0.785		0.559		0.482		0.219		0.016		0.031		0.656		0.518		0.059		0.120		0.760		0.821		0.447		0.371		0.875		0.910		0.675		0.492		—
	95% CI Inf.	-0.735		-0.409		-0.180		-0.543		-0.613		-0.721		-0.841		-0.818		-0.376		-0.507		-0.790		-0.766		-0.134		-0.021		-0.572		-0.630		0.112		0.377		-0.397		-0.567		—
TRpsd_Gamma_TP9	Corr Coefficient	-0.321		-0.052		0.324		0.296		-0.152		-0.093		-0.373		-0.083		0.029		0.168		-0.482		-0.223		0.066		0.578	*	-0.067		-0.025		0.559	*	0.908	***	0.158		0.225		0.649	**	—
	95% CI Sup.	0.279		0.514		0.742		0.728		0.436		0.440		0.224		0.468		0.551		0.626		0.041		0.327		0.559		0.848		0.497		0.494		0.849		0.969		0.652		0.675		0.871		—
	95% CI Inf.	-0.741		-0.586		-0.277		-0.304		-0.649		-0.578		-0.766		-0.588		-0.509		-0.377		-0.797		-0.660		-0.462		0.068		-0.527		-0.530		0.011		0.740		-0.431		-0.347		0.204		—
TRpsd_Gamma_AF7	Corr Coefficient	-0.032		0.108		-0.189		0.319		-0.239		-0.243		-0.307		-0.065		-0.197		-0.275		-0.610	*	-0.541		-0.366		-0.141		0.055		-0.169		-0.028		0.116		0.809	**	0.194		-0.018		0.080		—
	95% CI Sup.	0.610		0.690		0.500		0.790		0.460		0.418		0.449		0.588		0.494		0.389		-0.016		0.088		0.299		0.536		0.564		0.479		0.648		0.669		0.948		0.711		0.588		0.649		—
	95% CI Inf.	-0.649		-0.560		-0.731		-0.389		-0.755		-0.736		-0.807		-0.668		-0.735		-0.751		-0.886		-0.861		-0.792		-0.708		-0.634		-0.698		-0.680		-0.520		0.406		-0.459		-0.611		-0.546		—
TRpsd_Gamma_AF8	Corr Coefficient	-0.041		0.074		-0.226		0.388		0.167		-0.170		0.492		0.641	*	0.231		-0.287		-0.152		0.257		-0.361		-0.131		0.026		0.527		-0.091		0.034		0.549		0.909	***	-0.307		0.158		0.340		—
	95% CI Sup.	0.546		0.622		0.400		0.787		0.676		0.420		0.843		0.888		0.711		0.314		0.435		0.708		0.237		0.479		0.824		0.836		0.538		0.574		0.854		0.973		0.294		0.652		0.781		—
	95% CI Inf.	-0.601		-0.522		-0.708		-0.239		-0.450		-0.659		-0.153		0.106		-0.395		-0.723		-0.649		-0.343		-0.761		-0.656		-0.069		-0.033		-0.655		-0.527		-0.037		0.717		-0.734		-0.430		-0.326		—
TRpsd_Gamma_TP10	Corr Coefficient	-0.515		0.203		0.326		0.145		-0.057		-0.356		-0.605	*	-0.350		0.035		-0.016		-0.405		-0.329		0.258		0.349		0.000		-0.152		0.436		0.808	***	0.173		-0.005		0.896	***	0.802	***	0.093		-0.156
	95% CI Sup.	0.122		0.716		0.775		0.685		0.562		0.243		-0.008		0.280		0.597		0.539		0.188		0.271		0.708		0.769		0.553		0.435		0.821		0.940		0.700		0.570		0.969		0.938		0.656		0.459
	95% CI Inf.	-0.852		-0.452		-0.340		-0.498		-0.635		-0.758		-0.884		-0.769		-0.550		-0.562		-0.781		-0.745		-0.341		-0.281		-0.549		-0.649		-0.222		0.463		-0.476		-0.578		0.682		0.449		-0.537		-0.670
Note. * p < .05, ** p < .01, *** p < .001
		GDMS_Dependent		GDMS_Rational		GDMS_Avoidant		GDMS_Spontaneous		GDMS_Intuitive		TRai_SCL		TRai_SCR		TRai_HR		TRai_HRV
GDMS_Dependent	Corr Coefficient	—
	95% CI Sup.	—
	95% CI Inf.	—
GDMS_Rational	Corr Coefficient	0.273		—
	95% CI Sup.	0.638		—
	95% CI Inf.	-0.193		—
GDMS_Avoidant	Corr Coefficient	0.120		-0.335		—
	95% CI Sup.	0.534		0.126		—
	95% CI Inf.	-0.340		-0.677		—
GDMS_Spontaneous	Corr Coefficient	-0.238		-0.303		0.130		—
	95% CI Sup.	0.229		0.161		0.541		—
	95% CI Inf.	-0.616		-0.658		-0.332		—
GDMS_Intuitive	Corr Coefficient	0.047		0.161		0.361		0.327		—
	95% CI Sup.	0.480		0.563		0.693		0.672		—
	95% CI Inf.	-0.404		-0.304		-0.097		-0.135		—
TRai_SCL	Corr Coefficient	-0.611		-0.199		-0.058		0.563		0.382		—
	95% CI Sup.	-0.093		0.455		0.562		0.869		0.799		—
	95% CI Inf.	-0.819		-0.714		-0.636		-0.056		-0.283		—
TRai_SCR	Corr Coefficient	-0.585		0.018		0.112		0.675		0.627		0.731	*	—
	95% CI Sup.	0.204		0.714		0.757		0.857		0.923		0.932		—
	95% CI Inf.	-0.913		-0.695		-0.643		0.054		-0.140		0.188		—
TRai_HR	Corr Coefficient	0.195		0.000		0.280		0.000		0.078		-0.154		-0.156		—
	95% CI Sup.	0.664		0.533		0.615		0.549		0.506		0.381		0.334		—
	95% CI Inf.	-0.414		-0.568		-0.480		-0.553		-0.593		-0.685		-0.813		—
TRai_HRV	Corr Coefficient	-0.304		0.335		-0.617	*	0.459		0.123		0.438		0.664	*	-0.143		—
	95% CI Sup.	0.297		0.748		-0.100		0.806		0.631		0.797		0.912		0.379		—
	95% CI Inf.	-0.732		-0.265		-0.872		-0.123		-0.459		-0.149		0.058		-0.625		—
Note. * p < .05, ** p < .01, *** p < .001
		GDMS_Dependent		GDMS_Rational		GDMS_Avoidant		GDMS_Spontaneous		GDMS_Intuitive		TRpsd_Delta_TP9		TRpsd_Delta_AF7		TRpsd_Delta_AF8		TRpsd_Delta_TP10		TRpsd_Theta_TP9		TRpsd_Theta_AF7		TRpsd_Theta_AF8		TRpsd_Theta_TP10		TRpsd_Alpha_TP9		TRpsd_Alpha_AF7		TRpsd_Alpha_AF8		TRpsd_Alpha_TP10		TRpsd_Beta_TP9		TRpsd_Beta_AF7		TRpsd_Beta_AF8		TRpsd_Beta_TP10		TRpsd_Gamma_TP9		TRpsd_Gamma_AF7		TRpsd_Gamma_AF8
GDMS_Dependent	Corr Coefficient	—
	95% CI Sup.	—
	95% CI Inf.	—
GDMS_Rational	Corr Coefficient	0.273		—
	95% CI Sup.	0.638		—
	95% CI Inf.	-0.193		—
GDMS_Avoidant	Corr Coefficient	0.120		-0.335		—
	95% CI Sup.	0.534		0.126		—
	95% CI Inf.	-0.340		-0.677		—
GDMS_Spontaneous	Corr Coefficient	-0.238		-0.303		0.130		—
	95% CI Sup.	0.229		0.161		0.541		—
	95% CI Inf.	-0.616		-0.658		-0.332		—
GDMS_Intuitive	Corr Coefficient	0.047		0.161		0.361		0.327		—
	95% CI Sup.	0.480		0.563		0.693		0.672		—
	95% CI Inf.	-0.404		-0.304		-0.097		-0.135		—
TRpsd_Delta_TP9	Corr Coefficient	0.363		0.433		-0.216		-0.384		-0.372		—
	95% CI Sup.	0.738		0.774		0.333		0.160		0.173		—
	95% CI Inf.	-0.184		-0.102		-0.656		-0.749		-0.743		—
TRpsd_Delta_AF7	Corr Coefficient	0.309		-0.102		0.252		0.214		-0.086		0.308		—
	95% CI Sup.	0.750		0.501		0.721		0.702		0.513		0.721		—
	95% CI Inf.	-0.322		-0.638		-0.377		-0.410		-0.629		-0.266		—
TRpsd_Delta_AF8	Corr Coefficient	-0.264		-0.153		0.133		-0.103		-0.045		0.162		0.473		—
	95% CI Sup.	0.310		0.411		0.620		0.452		0.498		0.609		0.802		—
	95% CI Inf.	-0.697		-0.633		-0.428		-0.601		-0.562		-0.363		-0.076		—
TRpsd_Delta_TP10	Corr Coefficient	0.014		0.256		0.174		-0.230		0.248		0.122		0.153		0.134		—
	95% CI Sup.	0.561		0.707		0.662		0.367		0.703		0.597		0.668		0.620		—
	95% CI Inf.	-0.541		-0.344		-0.417		-0.693		-0.351		-0.416		-0.462		-0.427		—
TRpsd_Theta_TP9	Corr Coefficient	0.410		0.554	*	-0.237		-0.442		-0.206		0.794	***	0.245		-0.187		0.255		—
	95% CI Sup.	0.762		0.830		0.313		0.091		0.342		0.923		0.686		0.340		0.679		—
	95% CI Inf.	-0.130		0.058		-0.668		-0.778		-0.650		0.507		-0.328		-0.625		-0.296		—
TRpsd_Theta_AF7	Corr Coefficient	0.574	*	-0.010		0.211		0.136		-0.179		0.236		0.569	*	-0.041		-0.114		0.134		—
	95% CI Sup.	0.847		0.523		0.667		0.622		0.388		0.655		0.845		0.482		0.444		0.590		—
	95% CI Inf.	0.063		-0.538		-0.360		-0.425		-0.648		-0.295		0.055		-0.542		-0.608		-0.388		—
TRpsd_Theta_AF8	Corr Coefficient	-0.146		0.095		0.196		-0.229		-0.101		0.097		0.064		0.354		0.029		0.013		0.190		—
	95% CI Sup.	0.396		0.579		0.643		0.321		0.433		0.552		0.575		0.723		0.533		0.491		0.627		—
	95% CI Inf.	-0.612		-0.438		-0.352		-0.663		-0.583		-0.402		-0.483		-0.172		-0.490		-0.470		-0.337		—
TRpsd_Theta_TP10	Corr Coefficient	-0.043		0.334		0.025		-0.365		0.057		0.112		0.022		-0.158		0.798	***	0.476		-0.085		-0.018		—
	95% CI Sup.	0.499		0.735		0.548		0.205		0.570		0.576		0.566		0.385		0.930		0.786		0.446		0.482		—
	95% CI Inf.	-0.561		-0.239		-0.512		-0.750		-0.488		-0.406		-0.536		-0.620		0.482		-0.025		-0.573		-0.509		—
TRpsd_Alpha_TP9	Corr Coefficient	0.233		-0.038		-0.064		-0.270		0.047		0.152		0.082		-0.208		-0.129		0.428		-0.212		-0.191		0.134		—
	95% CI Sup.	0.712		0.548		0.529		0.359		0.604		0.631		0.626		0.388		0.454		0.781		0.359		0.378		0.620		—
	95% CI Inf.	-0.393		-0.599		-0.615		-0.731		-0.542		-0.412		-0.516		-0.681		-0.635		-0.133		-0.667		-0.655		-0.427		—
TRpsd_Alpha_AF7	Corr Coefficient	0.495		0.000		-0.015		0.102		-0.030		-0.010		0.333		-0.165		-0.143		0.067		0.314		-0.048		-0.181		0.407	*	—
	95% CI Sup.	0.875		0.578		0.812		0.678		0.778		0.351		0.677		0.365		0.287		0.415		0.748		0.443		0.245		0.518		—
	95% CI Inf.	0.115		-0.522		-0.105		-0.392		-0.196		-0.644		-0.394		-0.664		-0.710		-0.598		-0.162		-0.576		-0.707		-0.543		—
TRpsd_Alpha_AF8	Corr Coefficient	-0.079		0.081		0.328		-0.211		-0.002		-0.029		-0.222		0.355		-0.013		-0.142		-0.248		0.754	**	-0.203		-0.065		0.029		—
	95% CI Sup.	0.493		0.605		0.744		0.385		0.549		0.490		0.375		0.745		0.522		0.399		0.303		0.913		0.345		0.482		0.602		—
	95% CI Inf.	-0.604		-0.492		-0.272		-0.682		-0.553		-0.533		-0.689		-0.217		-0.540		-0.610		-0.674		0.393		-0.648		-0.576		-0.409		—
TRpsd_Alpha_TP10	Corr Coefficient	0.215		0.238		-0.315		-0.260		0.037		0.144		0.146		-0.093		0.015		0.415		-0.230		-0.181		0.402		0.940	***	0.256		-0.086		—
	95% CI Sup.	0.722		0.733		0.352		0.403		0.623		0.644		0.686		0.508		0.584		0.786		0.367		0.411		0.780		0.984		0.475		0.488		—
	95% CI Inf.	-0.442		-0.422		-0.769		-0.744		-0.575		-0.442		-0.498		-0.633		-0.564		-0.176		-0.693		-0.665		-0.192		0.797		-0.619		-0.608		—
TRpsd_Beta_TP9	Corr Coefficient	0.167		-0.051		0.021		0.096		0.368		-0.118		-0.373		-0.261		-0.058		0.191		-0.442		-0.248		0.063		0.720	**	0.143		0.008		0.616	*	—
	95% CI Sup.	0.657		0.514		0.566		0.614		0.764		0.419		0.224		0.313		0.488		0.641		0.090		0.303		0.557		0.905		0.572		0.518		0.871		—
	95% CI Inf.	-0.423		-0.586		-0.536		-0.480		-0.230		-0.595		-0.766		-0.695		-0.571		-0.356		-0.778		-0.674		-0.465		0.306		-0.447		-0.507		0.099		—
TRpsd_Beta_AF7	Corr Coefficient	-0.043		-0.032		-0.093		0.574		0.369		-0.424		-0.128		-0.238		-0.315		-0.384		-0.362		-0.471		-0.483		0.107		0.359		0.420		0.158		0.297		—
	95% CI Sup.	0.544		0.552		0.508		0.864		0.778		0.165		0.511		0.389		0.316		0.211		0.236		0.108		0.093		0.641		0.816		0.789		0.692		0.729		—
	95% CI Inf.	-0.602		-0.595		-0.633		0.000		-0.260		-0.790		-0.676		-0.715		-0.753		-0.772		-0.761		-0.811		-0.817		-0.498		-0.095		-0.170		-0.488		-0.303		—
TRpsd_Beta_AF8	Corr Coefficient	0.356		-0.028		0.258		0.149		0.401		-0.311		0.136		0.088		0.096		-0.326		-0.042		0.055		-0.403		-0.005		0.121		0.388		-0.029		0.188		0.615	*	—
	95% CI Sup.	0.758		0.531		0.708		0.647		0.780		0.263		0.658		0.609		0.615		0.247		0.500		0.569		0.162		0.547		0.927		0.762		0.554		0.654		0.871		—
	95% CI Inf.	-0.243		-0.570		-0.342		-0.438		-0.193		-0.722		-0.475		-0.487		-0.480		-0.730		-0.560		-0.490		-0.769		-0.555		0.423		-0.180		-0.593		-0.380		0.097		—
TRpsd_Beta_TP10	Corr Coefficient	0.093		0.143		-0.098		-0.031		0.325		-0.330		-0.539		-0.508		0.193		0.007		-0.467		-0.418		0.406		0.515		-0.029		-0.174		0.624	*	0.745	**	0.197		-0.052		—
	95% CI Sup.	0.613		0.644		0.479		0.529		0.743		0.219		0.016		0.031		0.656		0.518		0.059		0.120		0.760		0.821		0.447		0.371		0.875		0.910		0.675		0.492		—
	95% CI Inf.	-0.483		-0.443		-0.616		-0.572		-0.275		-0.721		-0.841		-0.818		-0.376		-0.507		-0.790		-0.766		-0.134		-0.021		-0.572		-0.630		0.112		0.377		-0.397		-0.567		—
TRpsd_Gamma_TP9	Corr Coefficient	0.134		0.051		-0.131		-0.010		0.366		-0.093		-0.373		-0.083		0.029		0.168		-0.482		-0.223		0.066		0.578	*	-0.067		-0.025		0.559	*	0.908	***	0.158		0.225		0.649	**	—
	95% CI Sup.	0.638		0.586		0.453		0.544		0.763		0.440		0.224		0.468		0.551		0.626		0.041		0.327		0.559		0.848		0.497		0.494		0.849		0.969		0.652		0.675		0.871		—
	95% CI Inf.	-0.450		-0.514		-0.636		-0.558		-0.232		-0.578		-0.766		-0.588		-0.509		-0.377		-0.797		-0.660		-0.462		0.068		-0.527		-0.530		0.011		0.740		-0.431		-0.347		0.204		—
TRpsd_Gamma_AF7	Corr Coefficient	-0.504		-0.134		-0.362		0.617		0.255		-0.243		-0.307		-0.065		-0.197		-0.275		-0.610	*	-0.541		-0.366		-0.141		0.055		-0.169		-0.028		0.116		0.809	**	0.194		-0.018		0.080		—
	95% CI Sup.	0.184		0.541		0.347		0.828		0.762		0.418		0.449		0.588		0.494		0.389		-0.016		0.088		0.299		0.536		0.564		0.479		0.648		0.669		0.948		0.711		0.588		0.649		—
	95% CI Inf.	-0.861		-0.704		-0.807		0.060		-0.446		-0.736		-0.807		-0.668		-0.735		-0.751		-0.886		-0.861		-0.792		-0.708		-0.634		-0.698		-0.680		-0.520		0.406		-0.459		-0.611		-0.546		—
TRpsd_Gamma_AF8	Corr Coefficient	0.154		-0.082		0.230		0.109		0.329		-0.170		0.492		0.641	*	0.231		-0.287		-0.152		0.257		-0.361		-0.131		0.026		0.527		-0.091		0.034		0.549		0.909	***	-0.307		0.158		0.340		—
	95% CI Sup.	0.669		0.516		0.710		0.643		0.760		0.420		0.843		0.888		0.711		0.314		0.435		0.708		0.237		0.479		0.824		0.836		0.538		0.574		0.854		0.973		0.294		0.652		0.781		—
	95% CI Inf.	-0.461		-0.626		-0.396		-0.496		-0.301		-0.659		-0.153		0.106		-0.395		-0.723		-0.649		-0.343		-0.761		-0.656		-0.069		-0.033		-0.655		-0.527		-0.037		0.717		-0.734		-0.430		-0.326		—
TRpsd_Gamma_TP10	Corr Coefficient	0.157		0.014		-0.014		0.106		0.379		-0.356		-0.605	*	-0.350		0.035		-0.016		-0.405		-0.329		0.258		0.349		0.000		-0.152		0.436		0.808	***	0.173		-0.005		0.896	***	0.802	***	0.093		-0.156
	95% CI Sup.	0.692		0.609		0.591		0.664		0.798		0.243		-0.008		0.280		0.597		0.539		0.188		0.271		0.708		0.769		0.553		0.435		0.821		0.940		0.700		0.570		0.969		0.938		0.656		0.459
	95% CI Inf.	-0.489		-0.591		-0.609		-0.528		-0.286		-0.758		-0.884		-0.769		-0.550		-0.562		-0.781		-0.745		-0.341		-0.281		-0.549		-0.649		-0.222		0.463		-0.476		-0.578		0.682		0.449		-0.537		-0.670
Note. * p < .05, ** p < .01, *** p < .001
		MS_AlternativeSearch		MS_DecisionalDifficulty		MS_HighStandards		TRai_SCL		TRai_SCR		TRai_HR		TRai_HRV
MS_AlternativeSearch	Corr Coefficient	—
	95% CI Sup.	—
	95% CI Inf.	—
MS_DecisionalDifficulty	Corr Coefficient	0.504	*	—
	95% CI Sup.	0.774		—
	95% CI Inf.	0.079		—
MS_HighStandards	Corr Coefficient	0.369		-0.398		—
	95% CI Sup.	0.697		0.054		—
	95% CI Inf.	-0.088		-0.715		—
TRai_SCL	Corr Coefficient	0.362		0.382		0.302		—
	95% CI Sup.	0.790		0.799		0.764		—
	95% CI Inf.	-0.304		-0.282		-0.364		—
TRai_SCR	Corr Coefficient	0.618		0.496		0.692		0.731	*	—
	95% CI Sup.	0.845		0.890		0.939		0.932		—
	95% CI Inf.	-0.073		-0.321		-0.025		0.188		—
TRai_HR	Corr Coefficient	-0.160		0.044		-0.226		-0.154		-0.156		—
	95% CI Sup.	0.457		0.431		0.444		0.381		0.334		—
	95% CI Inf.	-0.633		-0.652		-0.642		-0.685		-0.813		—
TRai_HRV	Corr Coefficient	0.249		-0.227		0.661	*	0.438		0.664	*	-0.143		—
	95% CI Sup.	0.703		0.370		0.888		0.797		0.912		0.379		—
	95% CI Inf.	-0.350		-0.692		0.173		-0.149		0.058		-0.625		—
Note. * p < .05, ** p < .01, *** p < .001
		MS_AlternativeSearch		MS_DecisionalDifficulty		MS_HighStandards		TRpsd_Delta_TP9		TRpsd_Delta_AF7		TRpsd_Delta_AF8		TRpsd_Delta_TP10		TRpsd_Theta_TP9		TRpsd_Theta_AF7		TRpsd_Theta_AF8		TRpsd_Theta_TP10		TRpsd_Alpha_TP9		TRpsd_Alpha_AF7		TRpsd_Alpha_AF8		TRpsd_Alpha_TP10		TRpsd_Beta_TP9		TRpsd_Beta_AF7		TRpsd_Beta_AF8		TRpsd_Beta_TP10		TRpsd_Gamma_TP9		TRpsd_Gamma_AF7		TRpsd_Gamma_AF8		TRpsd_Gamma_TP10
MS_AlternativeSearch	Corr Coefficient	—
	95% CI Sup.	—
	95% CI Inf.	—
MS_DecisionalDifficulty	Corr Coefficient	0.504	*	—
	95% CI Sup.	0.774		—
	95% CI Inf.	0.079		—
MS_HighStandards	Corr Coefficient	0.369		-0.398		—
	95% CI Sup.	0.697		0.054		—
	95% CI Inf.	-0.088		-0.715		—
TRpsd_Delta_TP9	Corr Coefficient	-0.256		-0.459		0.315		—
	95% CI Sup.	0.295		0.035		0.713		—
	95% CI Inf.	-0.679		-0.733		-0.235		—
TRpsd_Delta_AF7	Corr Coefficient	0.454		0.428		-0.051		0.308		—
	95% CI Sup.	0.816		0.805		0.539		0.721		—
	95% CI Inf.	-0.162		-0.193		-0.607		-0.266		—
TRpsd_Delta_AF8	Corr Coefficient	0.115		0.122		-0.012		0.162		0.473		—
	95% CI Sup.	0.609		0.613		0.522		0.609		0.802		—
	95% CI Inf.	-0.442		-0.437		-0.539		-0.363		-0.076		—
TRpsd_Delta_TP10	Corr Coefficient	0.104		0.361		-0.091		0.122		0.153		0.134		—
	95% CI Sup.	0.620		0.761		0.484		0.597		0.668		0.620		—
	95% CI Inf.	-0.474		-0.237		-0.611		-0.416		-0.462		-0.427		—
TRpsd_Theta_TP9	Corr Coefficient	-0.428		-0.525		0.103		0.794	***	0.245		-0.187		0.255		—
	95% CI Sup.	0.108		-0.018		0.584		0.923		0.686		0.340		0.679		—
	95% CI Inf.	-0.771		-0.818		-0.432		0.507		-0.328		-0.625		-0.296		—
TRpsd_Theta_AF7	Corr Coefficient	0.111		-0.041		-0.143		0.236		0.569	*	-0.041		-0.114		0.134		—
	95% CI Sup.	0.606		0.501		0.420		0.655		0.845		0.482		0.444		0.590		—
	95% CI Inf.	-0.446		-0.559		-0.626		-0.295		0.055		-0.542		-0.608		-0.388		—
TRpsd_Theta_AF8	Corr Coefficient	-0.105		-0.307		0.057		0.097		0.064		0.354		0.029		0.013		0.190		—
	95% CI Sup.	0.430		0.243		0.553		0.552		0.575		0.723		0.533		0.491		0.627		—
	95% CI Inf.	-0.586		-0.708		-0.469		-0.402		-0.483		-0.172		-0.490		-0.470		-0.337		—
TRpsd_Theta_TP10	Corr Coefficient	-0.324		0.018		-0.207		0.112		0.022		-0.158		0.798	***	0.476		-0.085		-0.018		—
	95% CI Sup.	0.250		0.543		0.364		0.576		0.566		0.385		0.930		0.786		0.446		0.482		—
	95% CI Inf.	-0.729		-0.518		-0.664		-0.406		-0.536		-0.620		0.482		-0.025		-0.573		-0.509		—
TRpsd_Alpha_TP9	Corr Coefficient	-0.163		-0.143		-0.218		0.152		0.082		-0.208		-0.129		0.428		-0.212		-0.191		0.134		—
	95% CI Sup.	0.454		0.469		0.406		0.631		0.626		0.388		0.454		0.781		0.359		0.378		0.620		—
	95% CI Inf.	-0.674		-0.663		-0.704		-0.412		-0.516		-0.681		-0.635		-0.133		-0.667		-0.655		-0.427		—
TRpsd_Alpha_AF7	Corr Coefficient	0.182		-0.044		0.000		-0.010		0.333		-0.165		-0.143		0.067		0.314		-0.048		-0.181		0.407	*	—
	95% CI Sup.	0.834		0.696		0.574		0.351		0.677		0.365		0.287		0.415		0.748		0.443		0.245		0.518		—
	95% CI Inf.	-0.039		-0.363		-0.527		-0.644		-0.394		-0.664		-0.710		-0.598		-0.162		-0.576		-0.707		-0.543		—
TRpsd_Alpha_AF8	Corr Coefficient	0.097		-0.220		0.222		-0.029		-0.222		0.355		-0.013		-0.142		-0.248		0.754	**	-0.203		-0.065		0.029		—
	95% CI Sup.	0.615		0.377		0.689		0.490		0.375		0.745		0.522		0.399		0.303		0.913		0.345		0.482		0.602		—
	95% CI Inf.	-0.479		-0.688		-0.375		-0.533		-0.689		-0.217		-0.540		-0.610		-0.674		0.393		-0.648		-0.576		-0.409		—
TRpsd_Alpha_TP10	Corr Coefficient	-0.108		-0.197		-0.065		0.144		0.146		-0.093		0.015		0.415		-0.230		-0.181		0.402		0.940	***	0.256		-0.086		—
	95% CI Sup.	0.526		0.457		0.557		0.644		0.686		0.508		0.584		0.786		0.367		0.411		0.780		0.984		0.475		0.488		—
	95% CI Inf.	-0.665		-0.712		-0.640		-0.442		-0.498		-0.633		-0.564		-0.176		-0.693		-0.665		-0.192		0.797		-0.619		-0.608		—
TRpsd_Beta_TP9	Corr Coefficient	0.041		0.057		-0.147		-0.118		-0.373		-0.261		-0.058		0.191		-0.442		-0.248		0.063		0.720	**	0.143		0.008		0.616	*	—
	95% CI Sup.	0.579		0.590		0.440		0.419		0.224		0.313		0.488		0.641		0.090		0.303		0.557		0.905		0.572		0.518		0.871		—
	95% CI Inf.	-0.522		-0.510		-0.646		-0.595		-0.766		-0.695		-0.571		-0.356		-0.778		-0.674		-0.465		0.306		-0.447		-0.507		0.099		—
TRpsd_Beta_AF7	Corr Coefficient	0.623	*	0.181		0.488		-0.424		-0.128		-0.238		-0.315		-0.384		-0.362		-0.471		-0.483		0.107		0.359		0.420		0.158		0.297		—
	95% CI Sup.	0.882		0.684		0.830		0.165		0.511		0.389		0.316		0.211		0.236		0.108		0.093		0.641		0.816		0.789		0.692		0.729		—
	95% CI Inf.	0.077		-0.438		-0.119		-0.790		-0.676		-0.715		-0.753		-0.772		-0.761		-0.811		-0.817		-0.498		-0.095		-0.170		-0.488		-0.303		—
TRpsd_Beta_AF8	Corr Coefficient	0.567		0.411		0.024		-0.311		0.136		0.088		0.096		-0.326		-0.042		0.055		-0.403		-0.005		0.121		0.388		-0.029		0.188		0.615	*	—
	95% CI Sup.	0.852		0.784		0.568		0.263		0.658		0.609		0.615		0.247		0.500		0.569		0.162		0.547		0.927		0.762		0.554		0.654		0.871		—
	95% CI Inf.	0.023		-0.181		-0.534		-0.722		-0.475		-0.487		-0.480		-0.730		-0.560		-0.490		-0.769		-0.555		0.423		-0.180		-0.593		-0.380		0.097		—
TRpsd_Beta_TP10	Corr Coefficient	-0.012		0.061		-0.096		-0.330		-0.539		-0.508		0.193		0.007		-0.467		-0.418		0.406		0.515		-0.029		-0.174		0.624	*	0.745	**	0.197		-0.052		—
	95% CI Sup.	0.542		0.592		0.481		0.219		0.016		0.031		0.656		0.518		0.059		0.120		0.760		0.821		0.447		0.371		0.875		0.910		0.675		0.492		—
	95% CI Inf.	-0.559		-0.507		-0.614		-0.721		-0.841		-0.818		-0.376		-0.507		-0.790		-0.766		-0.134		-0.021		-0.572		-0.630		0.112		0.377		-0.397		-0.567		—
TRpsd_Gamma_TP9	Corr Coefficient	-0.035		0.137		-0.277		-0.093		-0.373		-0.083		0.029		0.168		-0.482		-0.223		0.066		0.578	*	-0.067		-0.025		0.559	*	0.908	***	0.158		0.225		0.649	**	—
	95% CI Sup.	0.526		0.639		0.323		0.440		0.224		0.468		0.551		0.626		0.041		0.327		0.559		0.848		0.497		0.494		0.849		0.969		0.652		0.675		0.871		—
	95% CI Inf.	-0.575		-0.448		-0.718		-0.578		-0.766		-0.588		-0.509		-0.377		-0.797		-0.660		-0.462		0.068		-0.527		-0.530		0.011		0.740		-0.431		-0.347		0.204		—
TRpsd_Gamma_AF7	Corr Coefficient	0.460		0.257		0.526		-0.243		-0.307		-0.065		-0.197		-0.275		-0.610	*	-0.541		-0.366		-0.141		0.055		-0.169		-0.028		0.116		0.809	**	0.194		-0.018		0.080		—
	95% CI Sup.	0.845		0.763		0.868		0.418		0.449		0.588		0.494		0.389		-0.016		0.088		0.299		0.536		0.564		0.479		0.648		0.669		0.948		0.711		0.588		0.649		—
	95% CI Inf.	-0.239		-0.445		-0.155		-0.736		-0.807		-0.668		-0.735		-0.751		-0.886		-0.861		-0.792		-0.708		-0.634		-0.698		-0.680		-0.520		0.406		-0.459		-0.611		-0.546		—
TRpsd_Gamma_AF8	Corr Coefficient	0.534		0.500		0.011		-0.170		0.492		0.641	*	0.231		-0.287		-0.152		0.257		-0.361		-0.131		0.026		0.527		-0.091		0.034		0.549		0.909	***	-0.307		0.158		0.340		—
	95% CI Sup.	0.848		0.835		0.582		0.420		0.843		0.888		0.711		0.314		0.435		0.708		0.237		0.479		0.824		0.836		0.538		0.574		0.854		0.973		0.294		0.652		0.781		—
	95% CI Inf.	-0.057		-0.103		-0.566		-0.659		-0.153		0.106		-0.395		-0.723		-0.649		-0.343		-0.761		-0.656		-0.069		-0.033		-0.655		-0.527		-0.037		0.717		-0.734		-0.430		-0.326		—
TRpsd_Gamma_TP10	Corr Coefficient	-0.081		0.173		-0.366		-0.356		-0.605	*	-0.350		0.035		-0.016		-0.405		-0.329		0.258		0.349		0.000		-0.152		0.436		0.808	***	0.173		-0.005		0.896	***	0.802	***	0.093		-0.156		—
	95% CI Sup.	0.545		0.700		0.299		0.243		-0.008		0.280		0.597		0.539		0.188		0.271		0.708		0.769		0.553		0.435		0.821		0.940		0.700		0.570		0.969		0.938		0.656		0.459		—
	95% CI Inf.	-0.649		-0.476		-0.792		-0.758		-0.884		-0.769		-0.550		-0.562		-0.781		-0.745		-0.341		-0.281		-0.549		-0.649		-0.222		0.463		-0.476		-0.578		0.682		0.449		-0.537		-0.670		—
Note. * p < .05, ** p < .01, *** p < .001
[truncated: 1 more columns]
